# Supplementary material for: Climate change impacts on the energy system: a review of trends and gaps
Source: Clim Change. 2018 Aug 6;151(2):79–93. doi: 10.1007/s10584-018-2265-4 (PMC6404738; doi:10.1007/s10584-018-2265-4)
Supplement: Supplementary file 1 — (XLSX 1779 kb) [file 10584_2018_2265_MOESM1_ESM.xlsx]

## Sheet: Supply-side studies
Study	Year	Title	Scale	Geography	Impact on:		Climate/weather variables	Method	CC scenario(s)	Reference period	Results period	Key findings - ES Impacts
Brown	2000	Potential production and environmental effects of switchgrass and traditional crops under current and greenhouse-altered climate in the central United States: A simulation study	Sub-country region	USA (MINK states)	Bioenergy	Bioenergy resources	Air temperature CO2 conc + Others	EPIC crop growth model simulated crop production at 302 sites under current and future climate. 1 GCM. (Switchgrass, sorghum, soybean, winter wheat)	NCAR-RegCM2 with 365 and 560ppm CO2 conc	1983-1993	N/A	With 360ppm: Temp increase -> Yields of switchgrass increase at all sites (mean increase +5.0Mg/ha) Temp increase -> Yields of other crops decreased (Max decreases: corn -1.5Mg/ha, -1.0Mg/ha sorghum, -0.8Mg/ha soybean , -0.5Mg/ha winter wheat With 560ppm: Temp increase -> Yields of all crops increased
Segal et al	2001	On the potential change in wind power over the US due to increases of atmospheric greenhouse gases.	Country	USA	Wind	Wind resource	Wind speed	Data from 1 RCM	"Enhanced CO2"	1990-2000	2030-2040	Most regions - seasonal wind power will decrease 0-30% A few regions - seasonal wind power will increase 0-30%
Breslow and Sailor	2002	Vulnerability of wind power resources to climate change in the continental United States	Country	USA	Wind	Wind resource	Wind speed	Data from two GCMs	IS92a, IS92d	1948–1978	2050 (also 2025, 2075, 2095)	Hadley Centre GCM: Insignificant changes over most of the US Canadian Climate Center GMC: seasonal mean wind speeds decrease 10-15% (which would result in generation reduction 30-40%) -> High uncertainty on the change due to variation between GCMs
Harrison & Whittington	2002	Vulnerability of hydropower projects to climate change	Plant-level	Southern Africa (Batoka Gorge)	Hydro	Hydro resource Hydro operations	Air temperature Precipitation And others	Data from 3 GCM versions drives the WatBal lumped parameter hydrological model, reservoir management model, electricity market model and financial model.	Unclear	1961-1990	2080s	Mean monthly generation decreases by 6.1 - 21.4% , depending on the climate model.
VanRheenen et al	2003	Evaluating potential climate change impacts on water resources systems operations: case studies of Portland, Oregon and Central Valley, California	Plant-level	USA (California)	Hydro	Hydro resource	Air temperature Precipitation	Downscaled data from 4 GCMs used to drive physics-based hydrology models and water resource models.	Unclear	1961-1990	2040	The joint impacts of climate change and future demand growth in the Central Valley will create a system unable to maintain its past performance. It is very likely that infrastructual changes and expansion projects will be necessary to reliably and responsibly prepare.
Arrieta and Lora	2004	Influence of ambient temperature on combined-cycle power-plant performance	Plant-level	Brazil	TPP (Gas)	Efficiency	Air/Water Temperature	Parametric study for a combined-cycle gas power plant using ambient temp and exit gas temp. Gate Cycle software. For different values of ambient temperature, the plant’s performance was evaluated. Supplementary fuel firing was included in the model as it is posisble to use this to mitigate the power loss due to increased ambient temperature.	N/A	N/A	N/A	Ambient temp rise from 0°C to 35°C -> 380MW gas cycle reduces by 75MW and net electric power reduces by 100MW
Payne et al	2004	Mitigating the effects of climate changes on the water resources of the Columbia River basin	Sub-country region	USA (Columbia Basin)	Hydro	Hydro resource Hydro operations	Air temperature Precipitation	Two methods for comparison: Monthly temperature and precipitation projections from NCAR PCM model downscalled spatially and temporally to daily. Used to drive micro-scale hydrological simulation model. Dynamical downscaling of an RCM used to derive hydrologic model forcings.	BAU emissions	1995	2070-98	Hydro generation reduced by up to 35% Summer stream flow shifts to winter (due to temperature changes reducing winter snow accumulation)
Chuang and Sue	2005	Performance effects of combined cycle power plant with variable condenser pressure and loading	Plant-level	Spain	TPP (Gas)	Efficiency	Air/Water Temperature	Performance tests in an operating gas fueled CCPP with air cooled condenser	N/A	N/A	N/A	1°C decrease in ambient temp -> Efficiency increases 0.1% -> Power output increases 0.6%
Harrison & Wallace	2005	Climate sensitivity of marine energy	Sub-country region	UK (Western Scotland)	Wind + Wave	Wind resource Wave resource	Wind speed Wave height and period	Simple wind-wave model with Rayleigh wind speed distribution. Sample 3MW wind turbine and Pelamis wave energy converter power model.	Mean wind speed defined: 10m/s, +-20%, +-10%	N/A	N/A	Wind turbine: - 10% decrease in wind speed lowers production by 12% Wave energy converter: - 20% decrease in mean wind speed dereases available power by 67% - 20% increase in mean wind speed increases available power by 133% - 20% change in mean wind speed changes generation by up to 42%
Lehner et al	2005	The impact of global change on the hydro power potential of Europe: a model-based analysis.	Multi-country region	Europe	Hydro	Hydro resource	Air temperature Precipitation	Data from 2 GCMs used to drive global water discharge model WaterGAP.	A1B approx	1961-1990	2070s	Hydropower potential increases 15-30% in Scandinavia and Russia Hydropower potential reduces 20-50% in southern Europe No change for Western and central Europe Hydropower potential for the whole of Europe could decline by 6%
Pryor et al	2005	Empirical downscaling of wind speed probability distribution	Multi-country region	Northern Europe	Wind	Wind resource	Wind energy density Wind speeds	Statistical downscaling of 1 GCM	A2	1961-1990	2071-2100	Wind energy density, extreme wind speeds (90th percentile) and mean wind speeds decrease slightly
Pryor et al	2005	Potential climate change impact on wind energy resources in northern Europe: analyses using a regional climate model	Multi-country region	Northern Europe	Wind	Wind resource	Wind energy density	Data from 1 RCM	A2, B2	1961-1990	2080s	Wind energy density increases, highest increase in Winter Change is stronger in A2 than B2 Wind directions also affected Uncertianty is high - results very sensitive to RCM boundary conditions
Pryor et al	2005	Climate change impacts on wind speeds and wind energy density in northern Europe: Empirical downscaling of multiple AOGCMs	Multi-country region	Northern Europe	Wind	Wind resource	Wind speed	Statistical downscaling of 5 AOGCMs. Bootstrapping used to generate 100 realizations for each period.	A2	1961-1990	2046-2065 2081-2100	In 2045-2065: No significant change In 2071-2100: Mean wind speeds, extreme wind speeds and energy density decrease slightly
Durmayaz and Sogut	2006	Influence of cooling water temperature on the efficiency of a pressurized-water reactor nuclear-power plant	Plant-level	N/A	TPP (Nuclear)	Efficiency	Water temperature	Iterative heat balance model for pressurized water nuclear reactor (first law of thermodynamics)	N/A	N/A	N/A	1°C increase in coolant temp -> Efficiency reduces 0.12% -> Power output reduces by 0.45%
Pryor et al	2006	Winds of change? Projections of near-surface winds under climate change scenarios.	Plant level	Northern Europe	Wind	Wind resource	Wind speed	Downscaling of 10 GCMs with observed data to generate wind speed distributions for 45 sites	A2	1961–1990 1982–2000	2046–2065 2081–2100	No consistent evidence of change in wind resource. Mean and 90th percentile wind speeds stay within ±15% of historic values. This difference is similar to the difference between GCMs. GCMs diverge towards the end of the century.
Tuck et al	2006	The potential distribution of bioenergy crops in Europe under present and future climate	Multi-country region	Europe	Bioenergy	Bioenergy resources	Air temperature Precipitation	Derived crop suitability maps for current and future climate based on climatic conditions and elevation. 4 GCMs. (26 potential bioenergy crops: oilseeds, starch crops, cereals, solid fuel crops)	A1F1, A2, B1, B2	1961-1990	2020, 2050, 2080	Increasing temp -> Increasing temperate crops in Northern Europe Increasing temp -> Mediterranean crops move north Increasing drought -> Decreased crops in Southern Europe
Schaefli et al	2007	Climate change and hydro power production in the Swiss Alps: quantification of potential impacts and related modelling uncertainties	Multi-country region	Europe (Swiss Alps)	Hydro	Hydro resource Hydro operations	Air temperature Precipitation	Downscaled data from 1 RCMs used to perturb historic climate data; drives a water discharge model, model of glacier surface evolution and hydropower management model. Case-study specific indicator set is used to evaluate the system performance.	Unclear	1961-1990	2070-2099	Median change in generation for catchmemts: Generation decreases by 36%
Bloom et al	2008	Climate change impact of wind energy availability in the Eastern Mediterranean using the regional climate model PRECIS	Multi-country region	Europe (Eastern Mediterranean)	Wind	Wind resource	Wind speed	Data from 1 RCM (validated with ERA40 re-analysis data)	A2	1961–1990	2071–2100	Monthly mean wind speeds change by up to approx +- 20% Wind speeds over land increase Wind speeds over the sea decrease, except an increase over the Aegean Sea.
Markoff and Cullen	2008	Impact of climate change on Pacific northwest hydropower	Sub-country region	USA (Pacific Northwest)	Hydro	Hydro resource Hydro operations	Air temperature Precipitation	Downscaled data from 7 GCMs used to create historic records adjusted for the climate change perturbations of future periods; used to drive VIC hydrologic model then reservoir and cost models.	A1B A1T A1F1 A2 B1 B2	1961-1990	2010–2039 2040–2069 2070–2099	No clear consensus between climate models. Results suggest the risk of increased negative climate impacts stays about the same, or increases, with higher levels of radiative forcing. Main uncertainty is due to differences between climate models, rather than between emissions scenarios.
Sailor et al	2008	Climate change implications for wind power resources in the Northwest United States	Plant-level	USA (Northwest)	Wind	Wind resource	Wind speed	Statistical downscaling from 4 GCMs used to project wind resource	A1B, A2	1961-2000	2050	Winter wind speeds increase or decrease by <5% or increase slightly. Summer wind speeds decrease by 5-10% Summer wind generation decreases by 40%
de Lucena et al	2009	The vulnerability of renewable energy to climate change in Brazil	Country	Brazil	Hydro + Bioenergy	Hydro resource Bioenergy resources	Hydro: Precipitation -> Water flow Bio: Air temperature -> Crop suitability	Hydro: Future water flow at each hydropower plant simulated from change in rainfall between historic and future periods and historic flow data with monthly auto-regressive moving average models. Precipitation data from PRECIS model. Future electricity generation simulated with SUISHI-O operation simulation model. Bio: Degree-days index calculated based on maximum and minimum annual temperatures. …	A2 B2	Not specified	2071-2100	Hydro: Firm power reduced by 1.58% (A2) to 3.15% (B2) Average power for the stations reduced by up to 2.5% (A2 and B2), the greater reductions in B2 scenario. Plants in NE and central Brazil are most affected (up to -7% for a single plant in B2 scenario) Bio: Sugarcane: Small shifts in suitable locations but climate change will not significantly affect the total production of sugarcane ethanol Cr…
Koch and Vogele	2009	Dynamic modelling of water demand, water availability and adaptation strategies for power plants to global change	Plant-level	Germany	TPP	Water demand	Air/Water Temperature	KASIM water demand simulation model for 31 : electricity demand projected from socio-economic drivers etc; future power plant stock projected from demand requirements and stock lifetimes; future water demand calculated. Power plant data from the IEF-STE and IKARUS databases. SWIM eco-hydrological model used to project natural water discharge and shortages. Climate change impacts added to the WBal…	2.1°C increase in mean regional temp by 2050	"Present" assumed to mean 2008/9	2050	Water demand increases in the summer months - by up to 30%
Angeles et al	2010	The Impacts of Climate Changes on the Renewable Energy Resources in the Caribbean Region	Country	Puerto Rico	Wind + Solar	Wind resource Solar resource	Wind speed Irradiance	Parallel climate model coupled with the numerical model regional atmospheric modeling system (RAMS) to simulate the solar and wind energy spatial patterns.	BAUS, A2, and B2	1996-2010	2041-2055	Irradiance will decrease slightly - strongest decrease in the western Caribbean sea - best areas to build solar technologies are on the eastern side of Puerto Rico Wind speeds (easterly) will increase, especially from the years 2070 to 2098. - best areas to build wind turbines are around the coast
Baltas and Karaliolidou	2010	Land Use and Climate Change Impacts on the Reliability of Hydroelectric Energy Production	Plant-level	Greece	Hydro	Hydro resource	Water flow	Data from 1 GCM combined with deforestation land use scenarios drive a reservoir simulation model. Risk associated with these scenarios are derived.	Unclear	N/A	2008-2050	The risk associated with the annual generation increases with increasing generation. The climate change scenario increases the risk significantly. The climate change scenario has a more significant impact on the risk than the land use change scenarios.
Barney and Di Tomaso	2010	Bioclimatic predictions of habitat suitability for the biofuel switchgrass in North America under current and future climate scenarios	Country	USA	Bioenergy	Bioenergy resources	Air temperature Precipitation	Land suitability model CLIMEX driven by data from 2 GCMs. (Switchgrass)	A2 B2	1961-1990	2010-2039 2040-2069 2070-2099	Suitable land increases and shifts north Western US remains unsuitable
Bellarby et al	2010	The potential distribution of bioenergy crops in the UK under present and future climate	Country	UK	Bioenergy	Bioenergy resources	Air temperature Precipitation	Land suitability model developed by Tuck et al 2006. 1 GCM. Assessment of crop parameter and climate input uncertainties. (26 bioenergy crops)	B1, B2, A2, A1F1	1961-1990	2020, 2050, 2080	Suitability of reed canary grass, oats, rye, potato, SRC, hemp decrease. Suitability of cardoon, sorghum, sunflower, olives, kenaf, miscanthus increase. Miscanthus, willow, poplar may be less suited to southern areas but kenaf could have a greater potential.
de Lucena et al	2010	The vulnerability of wind power to climate change in Brazil	Country	Brazil	Wind	Wind resource	Wind speed	Delta method: Change in GCM mean values between periods and historic production data from Brazil's wind power database used to project future production	A2, B2	1961-1990	2071-2100	Significant changes projected. Wind power potential increases over most of the country. - Largest increases in NE Brazil (Mean wind speed increases by >20%) Wind speed decreases in just the NW corner (Mean wind speed decreases by >20%) Strongest changes in A2 scenario.
Deepthi and Deo	2010	Effect of climate change on design winds at the Indian offshore locations	Sub-country region	India - offshore	Wind	Wind design/operations	Wind speed	Historic site measured data and data from 1 GCM, downscaled for 2 offshore sites (east and west of India). Extreme daily wind speeds corresponding to various return periods were derived by distribution fitting (Weibull and Gumbel).	A2	1998-2000	2009-2100	100-year return wind speed increases by 44-74% depending on the distribution used to fit the wind speed data.
Forster and Lilliestam	2010	Modeling thermoelectric power generation in view of climate change	Plant-level	Europe	TPP	Reduced load	Water temperature Stream-flow	Thermodynamic model of a single TPP with once-through cooling system	N/A	N/A	N/A	5°C river temp increase -> up to 11.8% reduction in load -> 80m € annual loss 5°C river temp increase & 50% stream flow decrease -> up to 111m € annual loss
Ren	2010	Effects of global warming on wind energy availability	Country	China	Wind	Wind resource	Wind speed	Generic power-law relationship between global warming and usable wind energy derived with data from 8 CMIP3 GCMs.	A1B	1971-2000	2071-2100	Generic power-law relationship: Wind power reduces as temperature rises with index ~3.7
Crook et al	2011	Climate change impacts on future photovoltaic and concentrated solar power energy output	Multi-country region	Select countries	Solar	Solar resource Solar efficiency	Air temperature Irradiance	Data from 2 GCMs (monthly means of near surface temperature, fractional cloud cover, total insolation for the actual cloud cover, and clear-sky total insolation) and analytic equations for production.	A1B	1980-1999	2075-2085	PV production increases a few % in Europe and China PV production decreases a few % in US and Saudi Arabia PV production remains same in Australia and Algeria CSP output increases 10% in Med due to less precipitation CSP output increases several % in China CSP output increases a few % in Austrailia and Algeria CSP output decreases a few % in western US and Saudia Arabia
Florke et al	2011	Future changes of freshwater needs in European power plants	Multi-country region	Europe	TPP	Water availability	Water availability (Air temperature, precipitation)	WaterGAP model used to simulate water availability and use. 3 GCMs. Global Water Use Model driven with socio-economic and climate data to determine water use in different sectors. GIS analysis to identify low-flow hotspots. 2 scenarios covering range of drivers including population, GDP, electricity production, technology, climate change.	A2, B1 (included in Fortress Europe, Sustainability Eventually repectively)	2000	2050	Summer water availability for cooling likely to: decrease in the Mediterranean and Black Sea regions, increase in Northern Europe.
Haberl et al	2011	Global bioenergy potentials from agricultural land in 2050: Sensitivity to climate change, diets and yields	Global	Global	Bioenergy	Bioenergy resources	Air temperature Precipitation CO2 conc	Global vegetation model LPJmL to assess CC impact on crop yields. 5GCMs. Food requirements calculated from SSPs. Forestry residue potential calculated. Bioenergy resource is what remains. Sensitivity to assuptions on diets, yieds, land use and CC tested. (Wheat, rice, maize, millet, field pea, sugar beet, sweet potato, soybean, groundnut, sunflower, rapeseed, forest)	A1B, A2, B1 - Each run with constant 370ppm CO2 and increased CO2 conc.	2050 BAU	2050	With CO2 fertilisation -> Mean yield change: all regions increase in the range +0.74% (AUS) to +28.22% (SEA) Without CO2 fertilisation -> Mean yield change: regions differ in the range -16.02% (AUS) to +5.12% (Central Asia)
Koch et al	2011	How will hydroelectric power generation develop under climate change scenarios? A case study in the Upper Danube basin.	Sub-country region	Europe (Danube basin)	Hydro	Hydro resource	Precipitation Air temperature Humidity Radiation, Wind speed Air pressure	Hydropower module coupled with PROMET hydrological model driven with 16 climate scenarios, derived from ensemble outputs from a stochastic climate generator.	A1B	1991-2000	2021–2030 2051–2060	For 2051-2060 (ranges due to different climate models): Seasonal generation decreases in summer (-15.3 - -35.6%), increases in winter (+19.8 - +24.5%) Annual generation decreases (-2.2 - -15.0%)
Kopytko and Perkins	2011	Climate change, nuclear power, and the adaptation-mitigation dilema	Plant-level	USA	TPP (Nuclear)	Reduced load Downtime Structural damage	Sea level rise, flooding	Synthesis of data from the International Atomic Energy Agency, Autorité de Sûreté Nucléaire, US Nuclear Regulatory Commission, utility reports and industry journals on climate change impacts for inland and coastal plants. Seal level rise, innundation, storm scenarios modelled with GIS. Review of shoreline vulnerability data. For 9 coastal nuclear TPPs.	Low and high sea level rise from IAEA/IPCC	2008	2008-2158	Safety is the greatest concern for coastal plants and interrupted operation is more significant for inland sites.
Linnerud et al	2011	The Impact of Climate Change on Nuclear Power Supply	Plant-level + Country-level	Europe	TPP (Nuclear)	Efficiency Reduced load	Air temperature	Regression models with operational power and temperature data from a single power plant (hourly data for 11 months) and a panel dataset (several plants in 7 European countries, monthly data for 13 years)	N/A	N/A	N/A	Plant data: When ambient temp < 20°C, 1°C increase in ambient temp -> Power output reduces ~0.4% due to efficiency reduction When ambient temp is 21-35°C, 1°C increase in ambient temp -> Power output reduces ~2.3% due to efficiency and load reduction Panel data: At low temp: 1°C increase in ambient temp -> Power output reduces ~0.7% At high temp: 1°C increase in ambient temp -> Power output reduc…
Poudel et al	2011	Effects of climate change on change in biomass production and substitution in north-central Sweden	Sub-country region	Sweden (North-central)	Bioenergy	Bioenergy resources	Not specified	Process-based forest gorwth model BIOMASS and harvest yield model HUGIN driven by data from 1 RCM. (Forest: silver birch, Scots pine, Norway spruce)	A2 B2	1961-1990	1961-2100	Temperature rise of 4degC -> Forest annual harvest increases by 32%
Pryor and Bartlemie	2011	Assessing climate change impacts on the near-term stability of the wind energy resource over the United States.	Country	USA	Wind	Wind resource	Wind speed	Data from 5 RCM/GCM combinations	A2	1979-2000	2041-2062	All models predict that changes will be within +-15%, but very large differences between climate model results - i.e. no robust climate change signal.
Reeve et al	2011	An investigation of the impacts of climate change on wave energy generation: The Wave Hub, Cornwall, UK	Sub-country region	UK (Cornwall)	Wave	Wave resource	Wind speed Wave height and period	Wind speeds from 1 RCM used to drive the WW3 wave model to derive wave heights and wave periods and wave power.	A1 B1	1961-2000	2061-2100	A1: wave power increases by 2-3% B1: wave power decreases by 1-3%
Rubbelke and Vogele	2011	Impacts of climate change on European critical infrastructures: The case of the power sector	Plant-level + Multi-country region	Europe	TPP (Nuclear)	Reduced load	Air/Water temperature Water availability	Theoretical analysis of water demand for nuclear power stations in Europe and the production reductions arrising from higher air and water temperatures and water availability. Air (and water) temp. projection from the CCCMA GCM. Water availability limit set relative to demand.	A1 (+ slight and strong water scarcity)	2007	2030	Patterns of electricity imports/exports will change. Changes are much more significant in the high water scarcity scenario. Less exports from France and Switzerland will be available - knock-on effects
Stromberg et al	2011	Climate change effects on mitigation measures: The case of extreme wind events and Philippines' biofuel plan	Country	Philipines	Bioenergy	Bioenergy resources	Extreme wind speeds	Monte carlo simulation used to generate average expected values of cyclone windspeeds in future years. Frequency of cyclones, precipitation etc are assumed to be the same as historic. Future distribution of maximum wind speeds is taken from literature. The percentage of feedstock destroyed as a function of cyclone wind speed is derived. (Sugarcane, coconut, cassava, sweet potato)	Future cyclone wind speed distribution from literature (CMIP2 project).	2014 (projection)	2050	Strong increase in crop losses for all crops, strongest is for sugarcane (42% increased loss). Total loss for all crops increases by 34%.
Vicuna et al	2011	Climate change impacts on two high-elevation hydropower systems in California	Plant-level	USA (California)	Hydro	Hydro resource	Water flow	Variable infiltration capacity gridded hydrological model, calibrated to historic operations of two power plants, driven by 6 GCMs	A2 B1	1975-2009	2070-2099	Reduced runoff reduces energy generation Average changes for all scenarios: annual generation -12.2% for UARP plant and -10.4% for Big Creek Both continue to meet peak summer demands
Barstad et al	2012	Present and future offshore wind power potential in northern Europe based on downscaled global climate runs with adjusted SST and sea ice cover	Multi-country region	Northern Europe	Wind	Wind resource	Wind speed	Downscaling of 4 GCMs with improved SST method.	A1B	1972-2001	2020-2049	Wind power potential decreases 2-6% in most regions Regional pockets of increased potential appear in vicinity of high terrain
Cosentino et al	2012	Future yields assessment of bioenergy crops in relation to climate change and technological development in Europe	Multi-country region	Europe	Bioenergy	Bioenergy resources	Air temperature Precipitation CO2 conc +length of growing season, frost, radiation	For 13 environmental zones, available non-food agricultural land and yields under climate change taken from literature and expert judgements. Climate model not stated. Available land was multiplied by yield for each crop. Technological deveopment (crop management, breeding etc) accounted for. (Rapeseed, sunflower, maize, sugar beet, sorghum, willow, poplar, eucalyptus, reed canary grass, switchgr…	A2	2003-2007	2020 and 2030	Yields increase in Central - Northern Europe (+0.31 - +1.28% growth rate). Yields decrease in Southern and Eastern Europe - but mitigated by technological development (-0.03 - -1.51% growth rate). Sunflower yield decreases in all regions. Due to climate change impact and technological development, production of energy crop biomass from surplus land could be approximately doubled by 2030.
Cradden et al	2012	Will climate change impact on wind power development in the UK?	Country	UK	Wind	Wind resource	Wind speed	Downscaled data from 2 GCMs. Geostrophic wind speeds calculated from mean sea level pressure. Change in geostrophic winds between periods, reanalysis data and historic production data from two offshore wind farms used to indicate change in windpower generation.	A1B, A2, B1	1961-1990	2081-2100	Seasonal variation in wind speed (difference between winter and summer) increases. Changes are expected to largely balance out over the year - changes in capacity factor <2%.
Hamududu & Killingtveit	2012	Assessing climate change impacts on global hydropower	Global	Global	Hydro	Hydro resource	Water flow	Regression analysis with data from Global Runoff Data Centre (28 years historic) and 12 GCMs used to predict the change in future resource for 165 basins globally. Countries were included if 66% of GCMs had the same trend (positive or negative). Runoff results from the median GCM and power plant efficiencies used to project the change in future generation for the current fleet of power plants. Pe…	A1B	2005	2050	Global: Generation increases <1% Significant changes and differences at national/local level. Generally increases projected for northern latitudes, decreases for tropical regions. Regional % changes: Africa E +0.59, C +0.22, N -0.48, S -0.83, W +0.03 Asia E +2.58, C +0.08, SE +1.08, S +0.41, W -1.43 Australasia/Oceania +0 Europe E -1.00, N +1.46, S -1.92, W -1.28 America N/C/Caribbean +0.05, S +0…
McColl	2012	Assessing the Potential Impact of Climate Change on the UK’s Electricity Network	Country	UK	Transmission (Elec)	Fault occurrence	Air temperature Wind speed Precipitation Lightning	Historic fault and weather data and data from 1 RCM used to project frequency of future fault incidents.	A1B	1990-2009	2010-2039 2070-2099	Occurrance of faults: – Wind and gale faults may remain the same, increase, or decrease (high uncertainty in wind gust projections) – Lightning faults increase (greater number of days projected with stronger convection) – Snow, sleet and blizzard (SSB) faults decrease (reduction of snow days) – Solar heat faults increase (increase in maximum temperatures) but due to the network’s resilience to hi…
Pasicko et al	2012	Assessment of climate change impacts on energy generation from renewable sources in Croatia	Country	Croatia	Wind + Solar + Hydro	Wind resource Solar resource Hydro resource	Wind speed Precipitation Cloud cover	Data from 1 RCM	A2	1961-1990	2011-2040 2041-2070	Wind: Mean wind speed increases by 50% up to 2070 (production more than doubles by 2070) Solar: Temperature, hail and storms increase but cloud cover and snow decrease - effects balance out so total impact is neutral Hydro: Precipitation decreases by 10-15% in major basins (production decreases by 15-35% by 2100)
van Vliet et al	2012	Vulnerability of US and European electricity supply to climate change	Multi-country region	Europe and US	TPP	Efficiency Reduced load	Air/Water temperature Water flow	VIC hydrological model and 1D stream water temperature model used to simulate daily river flow and water temperatures for future periods. Models driven with 3 GCMs. Calculation of future useable capacity for 61 TPPs in US and 35 in Europe, based on daily water requirements, river flow, water temperature and environmental restrictions.	A2 B1	1971-2000	2031-2060	Summer capacity reductions: B1 Europe: 19% (once-through), 6.3% (closed cooling) B1 US: 12% (once-through), 4.4% (closed cooling) A2 Europe: 13% (once-through), 8.0% (closed cooling) A2 US: 16% (once-through), 5.9% (closed cooling) Probability of extreme reductions in rated capacity (>90%) increases by factor of ~3
Chen et al	2013	Assessing the performance of IPCC AR5 Climate Models in simulating and projecting wind speeds over China	Country	China	Wind	Wind resource	Wind speed	Comparison of 9 GCMs with observational and reannalysis data	RCPs 2.6, 4.5, 6, 8.5	1971–2005	2066-2100	Wind resources do not change significantly. Little variation between RCP scenarios.
Cradden and Harrison	2013	Adapting overhead lines to climate change: Are dynamic ratings the answer?	N/A	N/A	Transmission (Elec)	Overhead line ratings	Air temperature Wind speed Irradiance	Data from UKCP09 probabilistic climate change projections and weather generator. Simple energy balance calculation of current rating.	UKCP09 high, medium, low emissions	2000-2011	2050s	Worst case impacts from previous literature: OHL rating decreases 8-14% (distribution), 2-4% (transmission) by 2099 In a medium climate change scenario, there is a small increase in the likelihood of UK OHLs exceeding nominal ratings but the total risk is still small.
Hoffmann et al	2013	Analysis of performance losses of thermal power plants in Germany - A System Dynamics model approach using data from regional climate modelling	Plant-level	Germany	TPP	Efficiency	Air/Water temperature	Dynamic simulation model with legal thresholds for heat water discharges. Climate data from nearby met. Stations and REMO regional climate model.	A1B A2 B1	1961-1990	2041-2070	Closed circuit cooling output: A1B -0.12, A2 -0.11, B1 -0.05 MW/a Once-through cooling ouput: A1B -0.38, A2 -0.25, B1 -0.25 MW/a
Hueging et al	2013	Regional changes in wind energy potential over Europe using regional climate model ensemble projections	Multi-country region	Europe	Wind	Wind resource	Wind speed Wind energy density	Downscaling of one CMIP3 GCM with two RCMs. Wind energy density and interannual variability estimated from hourly near-surface wind speeds. Impact discussed for a sample 2.5MW turbine.	A1B	1961-2000	2021-2060 2061-2100	Wind energy potential: - increases in Northern and central Europe, particularly in Winter and Autumn - decrease in Southern Europe, except the Aegean Sea, in all seasons - 2061-2100 changes are generally within +-10% Inter- and intra-annual variability of energy density will intensify significantly over parts of western and central Europe
Liu et al	2013	Potential productivity of the Miscanthus energy crop in the Loess Plateau of China under climate change	Sub-country region	China (Loess Plateau)	Bioenergy	Bioenergy resources	Air temperature Precipitation Irradiance	Yield model based on yield measurements in an experimental field. Regression analysis used to identify trends in yields and relative importance of climate variables. 1 RCM (with climate model uncertainty assessment) (Miscanthus)	A2, B2, A1B	1961-1990	2011-2099	Increasing temperature and precipitation -> Average yield and total area capable of supporting Miscanthus increases. Thus, the total production increases approx 20%.
Rubbelke and Vogele	2013	Short-term distributional consequences of climate change impacts on the power sector: who gains and who loses?	Plant-level + Multi-country region	Europe	TPP (Nuclear) + Hydro	Reduced load	Air/Water temperature Water flow	Theoretical analysis of water demand for nuclear power stations in Europe and the production reductions arrising from higher air and water temperatures and water availability. Air (and water) temp. projection from the CCCMA GCM. Water availability limit set relative to demand. Load dispatch cost-optimisation model	A1 (+ slight and strong water scarcity)	2007	2030	Climate change/Slight water scarcity: European nuclear capacity reduces by 5GW European hydropower capacity reduces by 12GW Climate change/Strong water scarcity: Nuclear+Hydro capacity is reduced by a further 18GW Changes in production and electricity price are given for each country
van Vliet et al	2013	Water constraints on European power supply under climate change: impacts on electricity prices	Multi-country region	Europe	TPP + Hydro	TPP reduced load Hydro resource	Air temperature Water flow	Hydrological-water temperature model (simulated daily river flow and water temp) Power production model	A2 B1	1971-2000	2031-2060	Hydro generation increases >8% for northern countries (Norway, Sweden, and Finland) Hydro generation decreases >15% for southern countries (Portugal, Spain, France) and southeast Europe (Balkan countries like Greece, Bulgaria, Romania, Serbia, Macedonia) Hydro impact postive or negative depending on scenario for mid-northern latitude (50–60 ◦N) (e.g. Latvia, Lithuania, UK, Ireland) TPP generation…
Burnett et al	2014	The UK solar energy resource and the impact of climate change	Country	UK	Solar	Solar resource	Irradiance	Normal distributions of UKP09 probabilistic climate change projections	Low, medium, high emissions	1961-1990	2070-2099	Solar resource increase in the south of the UK, marginal decrease in the Northwest. Mean increase of the UK solar resource Greater seasonal variability Discrepancies between geographical regions will be reinforced
Gaetani et al	2014	The near future availability of photovoltaic energy in Europe and Africa in climate-aerosol modeling experiments	Multi-country region	Eu and Africa	Solar	Solar resource Solar efficiency	Air temperature Irradiance	Data from 1 GCM and a simplified model for the performance of PV systems.	B2	2000	2030	PV output reduces 7% in eastern Europe and northern Africa PV output increases 10% in western Europe and eastern Med
Garba et al	2014	Climate change impacts on life cycle greenhouse gas (GHG) emissions savings of biomethanol from corn and soybean	Country	USA	Bioenergy	Bioenergy resources and emissions savings	Air temperature Precipitation CO2 conc	Biomass and grain yield simulated with DSSAT-CSM. Life cycle analysis conducted with GaBI 4.4. model. (Maize and soybean)	Multiple combinations of tempertaure, precipitation and CO2 conc	1981-1990	N/A	Increased air temps -> Decreased crop yields Increased CO2 conc -> increased yields Net effect -> Corn biomethanol GHG savings always decreased Net effect -> Soybean biomethanol GHG savings decreased for low CO2 conc. scenarios, increased for high CO2 conc. scenarios.
Gaudard et al	2014	Climate change impacts on hydropower in the Swiss and Italian Alps	Multi-country region	Europe (Swiss and Italian Alps)	Hydro	Hydro resource	Precipitation Air temperature	Two hydrological models (TOPKAPI and FEST-WB) driven by data from 2 RCMs. Runoff electricity price timeseries drive hydropower management models.	Unclear	1991–2010	2031–2050	Annual flow: Mattmark decreases by approx 21% Val d'Aosta decreases by approx 17% Toce increases Upper Rhone decreases Inter-annual variability: Mattmark remains almost stable Val d'Aosta increases by a factor of 2.10
Hager et al	2014	Predicting Potential Global Distributions of Two Miscanthus Grasses	Global	Global	Bioenergy	Bioenergy resources	Air temperature Relative Humidity Precipitation	Climate data from 2 GCMs used to drive CLIMEX climatic suitability model. (Miscanthus)	A2 B1	1971-2000	2041-2070 2071-2100	Climatically suitable areas reduced globally. Area reduced in southern hemisphere, but increase in northern hemisphere (North America, eastern Europe, Scandinavia).
Hastings et al	2014	The technical potential of GB to produce ligno-cellulosic biomass for bioenergy in current and future climates	Country	UK	Bioenergy	Bioenergy resources	MiscanFor©: Air temperature Radiation ESC-CARBINE: Warmth, Wetness Continentality Windiness ForestGrowth-SRC: Not specified	Process and empirical-based models MiscanFor©, ForestGrowth-SRC and ESC-CARBINE driven by data from 1 RCM. (Miscanthus, short rotation coppice poplar and willow, several short rotation forest trees)	A1F1 A1B B1	1960-1990	2020 2030 2050	SRC yields decrease, Miscanthus and poplar yield increase.
Ibrahim et al	2014	The Impact of Climate Changes on the Thermal Performance of a Proposed Pressurized Water Reactor: Nuclear-Power Plant	Plant-level	N/A	TPP (Nuclear)	Efficiency	Water temperature	Thermodynamic heat balance model	N/A	N/A	N/A	1°C increase in cooling water temp -> Power output decreases 0.39% 1°C increase in cooling water temp -> Thermal eff reduces 0.16%
Koch and Vogele	2014	Hydro-climatic conditions and thermoelectric electricity generation - Part II: Model application to 17 nuclear power plants in Germany	Plant-level	Germany	TPP (Nuclear)	Reduced load	Air/Water temperature Precipitation	Method described in Koch and Vogele (2013) KASIM model used to simulate impact of climate change and restrictions on power plant water demand and generation reductions SWIM eco-hydrological used to simulate run-off. Hysteresis water temperature model. 17 nuclear power plants	+1K, +2K, +3K annual mean temperature	1960-1990	N/A	Once-through cooling systems: +0K, +1K, +2K, +3K increase in air temp -> annual utilizisation 99.3%, 98.9%, 98.4%, 98.0% Cooling tower systems: +0K, +1K, +2K, +3K increase in air temp -> annual utilizisation 99.99%, 99.98%, 99.96%, 99.94% Small annual effects but the reductions are concentrated in just a few days. Daily reductions up to 36% capacity.
Kulkarni et al	2014	Changes in the design and operational wind due to climate change at the Indian offshore sites	Plant-level	India - offshore	Wind	Wind design/operations	Wind speed	Data from 1 GCM downscaled with site-specific and reannalysis data. Past and future wind projections fitted to the Generalized Pareto and Weibull distributions using the peak over threshold method to extract long term wind speeds with a specified return. Design wind speeds with return periods of 10, 50 and 100 years are derived.	RCP4.5	1976–2005	2006-2035	No downscaling: operational and design wind speeds increase approx 11%–14% When GCM data are downscaled: operational and design wind speeds increase approx 14%–17%.
Kulkarni et al	2014	Changes in surface wind speed over North America from CMIP5 model projections and implications for wind energy	Country	USA	Wind	Wind resource	Wind speed	Surface wind speed data from 5 CMIP5 GCMs	RCP8.5	1979-1999	2079-2099	Winter: 10m wind speeds increase 5-10% over Central and East-Central US, Californian Coast, and the South and East Coasts Summer: 10m wind speeds decrease 5-10% over same coasts I.e. no significant future changes in US wind power potential are expected
Laporte	2014	A spatial model of climate change effects on yields and break-even prices of switchgrass and miscanthus in Ontario, Canada	Sub-country region	Canada (Ontario)	Bioenergy	Bioenergy resources	Air temperature Precipitation Irradiance	Data from 2 GCMs Yield model based on interception of light and conversion to mass, used with evapotranspiration model to convert climate data to growth projection with GIS.	A2 A1B B1	1971-2000	2011-2040 2041-2070 2071-2100	See table 2 for all GCM, scenario and time results e.g. Swtichgrass: B1 in 2100: -13% or +29% Miscanthus: B1 in 2100: -12% or +30%
Madani et al	2014	Climate change impacts on high-elevation hydroelectricity in California	Sub-country region	USA (California)	Hydro	Hydro resource Hydro operations	Precipitation Air temperature	Perturbation of runoff inputs to California’s Energy-Based Hydropower Optimization Model for 137 high-elevation hydro power plants. Data from 2 GCMs	A2	1985-1998	2070-2099	Wet scenario: generation increases from Janu-ary to April Dry scenario: average monthly generation increases from January to March, decreases in the rest of the months.
Panagea et al	2014	Climate Change Impact on Photovoltaic Energy Output: The Case of Greece	Country	Greece	Solar	Solar resource Solar efficiency	Air temperature Irradiance	Data from 5 RCMs. Change in PV output calculated with performance model from Crook et al 2014.	A1B	Temp: 2950-2000 Irradiance: 1985-2005	2011–2050 2061–2100	For 2061-2100: average temperature increases by 3-3.5°C, irradiance increases by up to 5W/m Production increases for almost all areas, except Attica region ( decreases by 0.5%) So PV output increases significantly over the western mainland of Greece and Peloponnese. Output decreases slightly for the eastern mainland and Central Macedonia. Total PV output increases by 4%
Wang et al	2014	Vulnerability of hydropower generation to climate change in China: Results based on Grey forecasting model	Country	China	Hydro	Hydro resource Hydro operations	Precipitation	Grey forecasting model used to create benchmark rainfall levels. Climate change projections from PRECIS. Regression analysis used to derive relationship between precipitation and hydro generation. Analysis for the top 9 hydropower generation provinces in China. Comparison to BAU.	A2 B2	2020 2030	2020 2030	Results for 2030: Total hydro generation decreases by 5.4% (A2) or 3.4% (B2) Positive impacts for Hubei, Guangxi, Hunan, Gansu Negative impacts for Sichuan, Yunnan, Fujian, Guizhou, Guangdong Negative impacts are largest for the poorest regions
Wang et al	2014	Predicting the impacts of climate change on the potential distribution of major native non-food bioenergy plants in China	Country	China	Bioenergy	Bioenergy resources	Air temperature Precipitation	Speices distribution model MaxENT driven by data from 1 GCM. (Pistacia chinensis, Cornus wilsoniana, Xanthoceras orbifolia, Vernicia fordii, Sapium sebiferum, Miscanthus sinensis, M. floridulus, M. sacchariflorus, Arundo donax)	A2a	1950-2000	2080	Suitable land in Tropics decreases Total suitable land not significantly affected
Gutsch et al	2015	Uncertainty of biomass contributions from agriculture and forestry to renewable energy resources under climate change	Country	Germany	Bioenergy	Biomass resources	Air temperature Precipitation Humidity Radiation Air pressure Wind speed	Forest and SRC yields projected with process-based forest growth model 4C. Winter wheat and energy maize yields projected with the statistical yield model IRMA. Constant CO2 conc 380ppm. Hypothetical land-use scenario used (assume a value for available land) Historic daily weather data from met stations. 3 GCMs + STARS model (Forest (spruce, beech, pine, oak, douglas fir), SRC (aspen, black locus…	RCP8.5 - the 3 CMIP5 runs with max,mean,min temp rises for Germany Constant CO2 conc 380ppm	1981-2010	2031-2060	Yields of maize and winter wheat mainly decrease: approx +3 - -17% . Yields of forest mainly increase: approx +0-15% Yields of SRC increase and decrease <1% in different regions.
Jerez et al	2015	The impact of climate change on photovoltaic power generation in Europe	Multi-country region	Europe	Solar	Solar resource	Irradiance Temperature Wind speed	Ensemble mean with data from 10 EURO-CORDEX simulations (5 GCMS and 6 RCMs). Timeseries model of PV generation with estimate of PV plant distribution from the CLIMIX model.	RCP4.5 RCP8.5	1970-1999	2070-2099	Northern Europe: Mean generation changes -6, -10% (RCP4.5, RCP8.5) North/West/Central: Mean generation changes -3, -6% Southern Europe: Mean generation changes smaller. No significant changes to temporal stability of generation identified.
Kamranzad et al	2015	Climate change impact on wave energy in the Persian Gulf	Sub-country region	Persian Gulf	Wave	Wave resource	Wind speed Wave height and period	Downscaled wind data from 1 GCM used to drive the SWAN wave model to derive the 30-year average wave energy production.	A2 B2 A1B	1850-2000	2001-2100	No significant change projected in any scenario
Koch et al	2015	The impact of climate change and variability on the generation of electrical power	Country	Germany	TPP + Wind + Hydro	TPP Reduced load Wind and Hydro resource	Air/water temperature Precipitation Wind	SWIM and water temperature model used to simulate river discharge and thermal conditions for 65 gauges near TPPs SWIM model used to simulate river discharge for 38 gauges on main rivers. Linear relationship between change in discharge and change in electricity generation taken from Grossmann and Koch, 2011. Wind regime projected with STARS regional climate model combined with weather station data…	RCP 2.6 (Tmin, med, max) RCP 8.5 (Tmin, med, max)	1981-2010	2031-2060	TPP RCP8.5 - Mean annual utilisation reduced from 97% to 94% (no cooling tower) and to 99.8 to 99.4% (with cooling tower) Hydro Wide range of results depending on climate change scenario. RCP2.5 - Annual production increases 8% (Tmin) and 2% (Tmax) RCP8.5 - Annual generation decreases -7% (Tmin) and -18% (Tmax) Wind RCP2.6 - No clear trend RCP8.5 - Annual production reduced by 2% in parts of sout…
Lasch-Born et al	2015	Forests under climate change: potential risks and opportunities	Country	Germany	Bioenergy	Bioenergy resources	Air temperature Precipitation Humidity Radiation Air pressure Wind speed	Forest and SRC yields projected with process-based forest growth model 4C - NPP change - stem increment change - percolation rate change Also: - fire danger index - nun moth risk index Combined these indices into an overall risk factor Constant CO2 conc 380ppm. Historic daily weather data from met stations. 3 GCMs + STARS model (Spruce, pine, beech, oak, fir)	RCP 8.5	1981-2010	2031-2060	Germany: Mean NPP change: Spruce +8.8% Pine +12.5% Fir +12.7% Oak +13.9% Beech +6.9%
Oliver	2015	Water use and yield of bioenergy poplar in future climates: modelling the interactive effects of elevated atmospheric CO2 and climate on productivity and water use	Plant-level	UK	Bioenergy	Bioenergy resources	Air temperature Atmospheric pressure Downward short- and long-wave radiation Wind speed Precipitation Humidity	Process-based land surface model JULES driven with ensemble mean of 10 GCMs. (Poplar)	A1B	1972-2002	2070-2100	Impact of climatic variables on growth and transpiration were highly variable between site. No pattern could be discerned that is applicable across sites.
Santos et al	2015	Projected changes in wind energy potentials over Iberia	Multi-country region	Iberia	Wind	Wind resource	Wind speed	Data from 1 RCM and a sample 2MW wind turbine.	A1B	1961-2000	2041-2070	Northward displacement of North Atlantic westerly winds (autumn-spring), Strengthening of easterly winds (summer). Most of Iberia: Wind production decreases significantly (up to 2 MWh/day). Southern Andalucia in Autumn: Wind production increases significantly (>2 MWh/day). Most of Iberia: Intra-annual variability decreases
Stadler et al	2015	Climate Change Impacts on Oklahoma Wind Resources: Potential Energy Output Changes	Plant-level	USA (Oklahoma)	Wind	Wind resource	Wind speed	Data from 1 RCM and Oklahoma Mesonetwork.	A2	1990-1999	2040-2049 2050-2059 2060-2069	Wind generation increases for both wind farms. Centennial: Generation increases for each decade +11.7%, +6.5%, +9.3% WWEC: Generation increases per decade +5.6%, +4.6%, +6.3% For both wind farms: Largest increases in Spring and Summer (+10.5 to- +20.2%) Small decreases in Fall (-4.5 to +3.5%)
Tobin et al	2015	Assessing climate change impacts on European wind energy from ENSEMBLES high-resolution climate projections	Multi-country region	Europe	Wind	Wind resource	Wind speed Wind energy density	Data from 15 ENSEMBLES projections (6 GCMs and 10 RCMs). Simplified wind power generation model.	A1B	1971– 2000	2031–2060 2071–2100	Decreases in Mediterranean areas, increases in northern Europe 2031–2060: Changes in wind power potential remain with +-15% 2071–2100: Changes in wind power potential remain with +-20%
Wang et al	2015	A physiological and biophysical model of coppice willow production yields in the contiguous USA in current and future energy scenarios	Plant-level	USA	Bioenergy	Bioenergy resources	Air temperature	Process-based crop growth model BioCRO enhanced and validated against historic data for 23 sites, then run with the same data but adding 1deg C or 2 deg C uniformly to the historic temperature timeseries and atmospheric CO2 concentration elevated. (Coppice willow)	Historic temperature +1degC, +2degC, CO2 conc 380ppm and 550ppm	Various	N/A	Increased temperature decreases the total yield oer USA This is offset by the positive effect of increased CO2 The effect of CO2 increase declines with increasing temperature -> Elevated [CO2] increased yield by up to 26% at current temp -> Elevated [CO2] increased yield by up to 20% when daily average temp was increased by 1 °C
Bartos et al	2016	Impacts of rising air temperatures on electric transmission ampacity and peak electricity load in the United States	Sub-country region	USA	Transmision (Elec) + Demand	Transmission line rated ampacity + Peak demand	Air temperature	Thermal models of representative electricity conductors, driven by future temperature projections, to derive capacity reductions. Regression analysis to determine historical relationships between ambient temperature and summertime per capita peak load. Relationships driven with future temperature projections to derive impact on peak loads. Downscaled data from 11 GCMs.	RCP 2.6 RCP 4.5 RCP 8.5	1990-2010	204-2060	Results for RCP2.6-8.5 Average summertime transmission capacity reduces by 1.9-5.8% Peak per-capita summertime loads rise by 4.2-15%
Fant et al	2016	The impact of climate change on wind and solar resources in southern Africa	Multi-country region	Southern Africa	Wind + Solar	Wind resource Solar resource	Wind speed Irradiance	Risk-based climate projections from Integrated Global Systems Models (IGSM) + 8 GCMs. Correlation between seasonal GHI, Wind speeds and global temperature derived and used to project future values.	A2, B1, 400 IGSM scenarios	1979-2009	2045-2055	No significant change in long-term wind speed and global horizontal irradiance (median close to zero)
Johnson and Erdhard	2016	Projected impacts of climate change on wind energy density in the United States	Country	USA	Wind	Wind resource	Wind speed Wind energy density	Data from 4 RCM/GCM combinations	A2	1968-2000	2038-2070	Mean wind speed changes between approx -15% and +5 in different regions of the USA. Largest decreases are in North West USA. Largest increases are over parts of Kansas, Oklahoma and northern Texas
Kulkarni et al	2016	Evaluation of wind extremes and wind potential under changing climate for Indian offshore using ensemble of 10 GCMs	Sub-country region	India - offshore	Wind	Wind resource Wind design/operations	Wind speed	Data from 10 CMIP5 GCMs, bias corrected with CFSR dataset. Wind extremes are identified with extreme value analysis based on a peaks-over-threshold approach.	RCP4.5	1979-2005	2006-2032	Number of days of high wind potential - East coast/Bay of Bengal: increases by 5-7% - Arabian Sea: decreases by 2% Mean wind speeds - East coast/Bay of Bengal: increases - Arabian Sea: decreases Extreme winds - Increase by 8-10% Wind directions - NNE frequency increases - S and SW frequency decreases
Majone et al	2016	Impact of climate change and water use policies on hydropower potential in the south-eastern Alpine region	Multi-country region	Europe (SE Alps)	Hydro	Hydro resource	Air temperature Precipitation	Downscaled data from 4 GCM-RCM combinations used to drive GEOTRANSF hydrological model to derive generation for 5 power plants.	A1B	1970-2000	2040-2070	Total Technical Hydropower Potential increases 12.6-25.6% depending on the climate model. Small decreases possible in Summer and Autumn. Larger impacts for power plants at higher altitudes.
Spalding-Fecher et al	2016	The vulnerability of hydropower production in the Zambezi River Basin to the impacts of climate change and irrigation development	Multi-country region	Africa (Zambezi river basin)	Hydro	Hydro resource	Air temperature Precipitation	Data from 2 GCMs used to drive WEAP water balance and allocation model to derive hydropower availability which is fed to the LEAP energy system model. (1 GCM gives wetting scenario, 1 gives drying scenario). Climate and socio-economic scenarios are combined.	A2	Different for each reservoir Approx 1961-1990	2050-2070	Significant impacts for 3 power plants: Kafue Gorge Upper, Kariba and Cahora Bassa. Drying scenario for Kariba: Generation could decrease up to 12% Impacts vary significantly between power plants and for their current or future planned capacity.
Tobin et al	2016	Climate change impacts on the power generation potential of a European mid-century wind farms scenario	Multi-country region	Europe	Wind	Wind	Wind speed	Multi-model ensemble with data from 18 EURO-CORDEX simulations (5 GCMs and 7 RCMs). Simplified wind power generation model as used in Tobin et al 2015.	RCP4.5 RCP8.5	1971– 2000	2031–2060 2071–2100	Summed over Europe, annual energy yield changes between +-5% over the century. At local scales, wind farm annual yields change by +-15% Largest changes expected in: Iberian Peninsula, Italy
van Vliet et al	2016	Power-generation system vulnerability and adaptation to changes in climate and water resources	Global	Global	TPP + Hydro	TPP Reduced load Hydro resource	Air/Water temperature Water flow	Coupled hydro-electricity modelling framework Applied to >24k hydropower and 1.4k TPPs 5 GCMs: calculations for each separately and ensemble mean	RCP 2.6 RCP 8.5	1971-2000	2010-2039 2040-2069 2070-2099	Increases in mean annual stream flow for northern latitudes and tropics (c.l Africa, s. Asia). Decreases for US, s. and c. Europe, s.e. Asia, s. Africa, s. South America, s. Australia. Hydopower: Increases in capacity RCP 8.5 by mid century for Northern Canada +5% , Northern Europe +5-15%, Central Africa +15%, NE China +15%, India +5-10% Decreases in capacity RCP8.5 by mid century for Southern Eu…
Razaei et al	2016	Analysis of the effect of climate change on the reliability of overhead transmission lines	Plant-level	N/A	Transmission (Elec)	Structural failures	Wind speeds Ice thickness	Statistical learning theory used to assess the reliability of transmission lines by the limit state function and the probabilities of failures.	N/A	N/A	N/A	Mean value of extreme wind speed increases by 20%, reliability index decreases by 30%. Extreme ice thickness increases by 20%, reliability index decreases by 17%. Effect is increased if the hazards occur concurrently.
Carvalho et al	2017	Potential impacts of climate change on European wind energy resource under the CMIP5 future climate projections	Multi-country region	Europe	Wind	Wind resource	Wind speed	Data from 21 CMIP5 GCMs validated against historic observed near surface wind speed data. Ensemble of the models that showed the best ability to represent contemporary near-surface wind speeds used to predict the future wind resource.	RCP4.5 RCP8.5	1986-2005	2016-2035 2046-2065 2081-2100	Wind resourse - increase in Northern-Central Europe (Baltic Sea and surrounding areas) (Up to +30% at end of century) - decrease in thes rest of Europe (down to -30% in Eastern Europe at end of century) - trends are strongest at end of century in RCP8.5 except RCP4.5 causes strongest decrease in Eastern Europe Intra-annual variability - increase around the Baltic Sea - decrease around the Mediter…
Sierra et al	2017	Impact of climate change on wave energy resource: The case of Menorca (Spain)	Sub-country region	Menorca	Wave	Wave resource	Wind speed Wave height and period	Wind speeds from 5 GCM-RCM combinations used to derive wave states.	A1B	1971-2000	2071-2100	No significant change projected
Carvajal et al	2017	Assessing uncertainty of climate change impacts on long-term hydropower generation using the CMIP5 ensemble Ecuador	Country	Ecuador	Hydro	Hydro resource	Precipitation Temperature	Data from 40 GCMs used to drive a conceptual hydrological model to calculate monthly inflow for 10 hydropower stations from precipitation, then corrected for evapotranspiration using total annual discharge. Inflow timeseries, reservoir specifications and storage dynamics used to calcuate the monthly hydro generation.	RCP4.5	1971-2000	2071-2100	Across all climate models, Annual average inflow changes between -85% and +277% Across inflow 1 std dev from mean, Hydro generation changes between -55% and +39%
Hdidouan and Staffell	2017	The impact of climate change on the levelised cost of wind energy	Country	UK	Wind	Wind resource	Wind speeds	Data from 1 GCM extrapolated up from 10m to 80m hub height with power law. Weibull distributions fitted for timeseries data, corrected with MERRA data, then converted to wind power and generation with 'farm power curves'. LCOE calculated using an industry standard mintenance contract for Vestas V122 3MW turbine.	RCP2.6 RCP6.0 RCP8.5	1981-2000	2011-2030 2041-2060 2071-2090	Capacity factors increase in some regions, decrease in others. Year to year variation generally increases. The study is presented as a proof of concept so quantitative results considered statistically insignificant.
Karnauskas et al	2017	Southward shift of the global wind energy resource under high carbon dioxide emissions	Global	Global	Wind	Wind resource	Wind speeds	Downscaled data from 10 GCMs used to project wind generation potential across the world, using the power curve of a standard GE 1.5MW turbine, accounting for integration across the wind turbine rotor and hourly wind speed fluctuations.	RCP4.5 RCP8.5	1980-2005	2020-2040 2080-2100	Wind power decreases: across the Northern Hemisphere mid-latitudes, notably over the US, British Isles, northern Middle East, central and northern Asia, and far eastern Asia including the Korean Peninsula and Japan. Wind power increases: across the tropics and Southern Hemisphere: Mexico and Central America, eastern Brazil, southeastern Africa including Madagascar, the southeastern Arabian Penins…
Bisoi and Haldar	2017	Impact of climate change on dynamic behavior of offshore wind turbine	Sub-country region	India - offshore	Wind	Wind design/operations	Wind speeds Wave heights and periods	Downscaled data from 1 GCM and local measured data used to model offshore wind tubines as Euler-Bernoulli beams accounting for soil-structure interaction.	A1B	1998-2006	2006-2040	Wind load and wave load increase due to increasing wind speed and wave height and decreasing wave period. Fatigue life decreases, depending on soil type.
Matthew and Ohunakin	2017	Simulating the effects of climate change and afforestation on wind power potential in Nigeria	Country	Nigeria	Wind	Wind resource	Wind energy density	Data from 1 RCM downscaled usin 7 land cover scenarios to model future wind speeds.	A1B	1981–2000	2031–2050	Climate change impact: Wet season (May to July) : wind power increases by +10 to +30% over most parts of the country Dry season (October to January): wind power decreases by -10 to -25% Random afforestation: generally negative significant impacts (25-100%) Zonal deforestation: generally positiveimpacts upwind of the afforested zone (=< +20%), negative impacts over the afforested zone (up to -100%…
Chilkoti et al	2017	Climate change impact assessment on hydropower generation using multi-model climate ensemble	Plant-level	USA (C.H.Corn plant, Florida)	Hydro	Hydro resource	Air Temperature Precipitation	Data from 6 RCMs used to drive the conceptual hydrologic model HYMOD. Simple calculation of the plant generation of the plant using daily flow data, accounting for the drivign water head behind the dam.	RCP4.5	1980-1994	2091-2100	Generation change (averaged across GCMs): Winter +66%, Spring +4%, Summer -14%, Autumn +15% Strong variation in projected changes in seasonal flows across climate models. (seasonal min/max across GCMs): Winter -38 to +151%, Spring -13 to +40%, Summer -32 to +11%, Autumn -42 to +62%
Fan et al	2017	Impacts of climate change on hydropower generation in China	Country	China	Hydro	Hydro resource	Air temperature Precipitation Sunshine hours	Econometric model and regression models used with climatic and non-climatic data from 28 provinces from 2007-2015.	RCP2.6 RCP4.5 RCP8.5	2011	2100	Total change of hydropower output: RCP2.6: 153.29 billion kWh RCP4.5: 67.49 billion kWh RCP8.5: 22.10 billion kWh Effect of rainfall is significant in the south. Effect of CDDs is significant in north and south China. Effect of HDDs is significant in the north. Effect of sunshine hours is not significant.
de Oliveira et al	2017	Assessment of climate change impacts on stream and hydropower potential in the headwater region of the Grande river basin Southeastern Brazil	Sub-country region	Brazil (Grande basin)	Hydro	Hydro resource	Air Temperature Precipitation	Data from 2 RCMs used to drive the SWAT hydrological model to model streamflow for the Grande River basin headwater. Annual average generation for 3 cascading stations projected using power duration curves.	RCP4.5 RCP8.5	1961-2005	2007–2040 2041–2070 2071–2099	Annual energy production decreases by 6.1 to 58.6%.
Obahoundje et al	2017	Land Use and Land Cover Changes under Climate Uncertainty: Modelling the Impacts on Hydropower Production in Western Africa	Plant-level	Ghana (Bui plant)	Hydro	Hydro resource	Precipitation	Historic measured rainfall data used to derive wet/dry scearnios of streamflow, and used to drive the WEAP hydrological and generation model with scenarios of land-use and land-use change.	Very dry Dry Normal Wet Very wet	1982-2010	N/A	Annual power production increases by 40.7% (wet scenario) and 24.93% (adaptation scenario). Decreases by 46% (Dry) and 2.5% (BAU).
Turner et al	2017	Examining global electricity supply vulnerability to climate change using a high-fidelity hydropower dam model	Global	Global	Hydro	Hydro resource	Air Temperature Precipitation	Data from 3 GCMs used to drive a coupled hydrological model (WaterGap) and dam model, which accounts for plant characteristics, storage dynamics, reservoir bathymetry and operational parameters.	A2 B1	1965-2000	2020-2049 2040-2069 2070-2099	Significant uncertainty: +-5% variation across GCMs Global hydropower production changes: B1 (low emissions) to A2 (high emissions) 2030s: -1.3 to -1.6% 2050s: -1.3 to -1.5% 2080s: -0.4 to -1.0% Trend for B1 considered insiginficant Negative impacts for: Central America, southern and east US, southern Andes region of South America, south eastern China Greatest negative impacts for: Mediterranean …
Tuysov et al	2017	Projected climate change impacts on the operation of power engineering facilities in Russia	Plant-level	Russia	Hydro + Thermal + Nuclear	Hydro resource Hydro operations TPP operations	Air Temperature Precipitation	Data from 1 RCM and data from 10 weather stations in 7 regions used to derive several climate indices ( consecutive dry days, heat wave durations, periods of days with high temp) with ClimPACT model. River runoff for each plant simulated with CaMa-Flood model. Risk indicators for TPPs, hydro resource and extreme water discharge are presented.	RCP8.5	1990-1999	2050-2059	TPPs: Twofold increase in max duration of heatwaves, 4-5 fold increase in frequency of heats with extremely hot periods in all regions. Hydro: Generation increases due to river runoff for all stations but uncertainty is very high. Hydro: Extreme water discharge increases for most stations by between +3 and +208% during the months Nov-April, decreases for most stations by between -1 and -15% month…
Davy et al	2018	Climate change impacts on wind energy potential in the European domain with a focus on the Black Sea	Multi-country region	Europe and North Africa	Wind	Wind resource Wind energy density	Wind speeds	Downscaled data from 5 GCMs used to calulate average wind power with power curve for standard Enercon E-126 wind turbine. Results where at least 4 GCMs agree on the sign are considered robust.	RCP4.5 RCP8.5	1979-2004	2021-2050 2061-2090	2061-2090: RCP 4.5: Wind power potential decreases over most of Europe and North African coastal countries (-0-5%). Increases in The Baltic Sea (0-5%), Barents Sea (8-20%) and interior of North Africa (3-15%). RCP8.5: Wind power potential decreases over most of Europe and North African coastal countries(-0-5%). Greater decreases in parts of Spain, Morocco, Algeria (up to -20%). Increases in The B…
Feng et al	2018	Long-Term Hydropower Generation of Cascade Reservoirs under Future Climate Changes in Jinsha River in Southwest China	Sub-country region	China (south west)	Hydro	Hydro resource Hydro operations	Air Temperature Precipitation	Data from 5 GCM used to drive the Xinanjiang model (XAJ) to calculate streamflow at 4 cascading stations. Gravitational search algorithm (GSA) used to model the long-term hydropower generation scheduling.	RCP2.6 RCP4.5 RCP8.5	1961-2000	2021-2030 2031-2040 2041-2050	Average annual streamflow from 2021-2050 changes: 5.2%, 1.7%, and −0.3% in RCP2.6, RCP4.5, and RCP8.5 respectively. Average generation changes in dry, normal, wet years: RCP2.6: 4.7%, 2.5%, and 1.8% RCP4.5: results of the five GCMs vary widely RCP8.5: −1.4%, −2.3%, and −1.2%
Hamlet et al	2010	Effects of projected climate change on energy supply and demand in the Pacific Northwest and Washington State	Sub-country region	USA (northwest)	Hydro + Demand	Hydro resource (+ heating/cooling demand)	Air Temperature Precipitation	Simulated streamflow scenarios from hydrology model linked to simlulation model of Colombia river hydro system. (Gridded estimates of HDDs/CDDs combined with pop projections to make demand indices.)	A1B, B1	1917-2006	2040s 2080s 2080s	2040s: Hydro production increases 4.7-5% in winter, decreases 12.1-15.4% in summer, decreases 2-3.4% annually 2080s: Hydro production decreases 17.1-20.8% in summer (2080s: Overall energy demand increases 56-74% due to CC+pop growth)
